# Supplementary material for: Australian general practitioner perceptions to sharing clinical data for secondary use: a mixed method approach
Source: BMC Prim Care. 2022 Jul 1;23:167. doi: 10.1186/s12875-022-01759-y (PMC9247967; doi:10.1186/s12875-022-01759-y)
Supplement: Supplementary file 1 — Additional file 1: (ZIP 664 kb) [file 12875_2022_1759_MOESM1_ESM.zip]

Archive with 4 entries (4 files):
- INFORMATION_SHEET-Facilitators_and_Barriers_To_Sharing_Health_Data-20200113_v0.5.pdf
- Interview_Guide-Facilitators_and Barriers-Openended_Questions-Objective-1-Ver_1.0.docx
- Supplementary_Data_No_Formatting.xlsx
- SURVEY-Facilitators_and_Barriers_To_Sharing_Health_Data-HardCopy-20200202_v0.3.pdf
