# Supplementary material for: Australian general practitioner perceptions to sharing clinical data for secondary use: a mixed method approach
Source: BMC Prim Care. 2022 Jul 1;23:167. doi: 10.1186/s12875-022-01759-y (PMC9247967; doi:10.1186/s12875-022-01759-y)
Supplement: Supplementary file 1 — Additional file 1: (ZIP 664 kb) [file 12875_2022_1759_MOESM1_ESM.zip › Supplementary_Data_No_Formatting.xlsx]

## Sheet: Likert Style Questions
Supplementary Data
	Likert Value															Combined Likert
Criteria	1	2	3	4	5	6			1	2	3	4	5	6		1 & 2	3	4 & 5	6	NA		1 & 2	3	4 & 5	6
	Counts								Percentage							Combined Counts						Combined Percentage
Willingness	Very Low Risk	Low Risk	Moderate Risk	High Risk	Very High Risk	No Answer	Total		Very Low Risk	Low Risk	Moderate Risk	High Risk	Very High Risk	No Answer		Low Risk	Moderate Risk	High Risk	No Answer	Total		Low Risk	Moderate Risk	High Risk	No Answer
GP	13	30	15	4	1	1	64		0.203125	0.46875	0.234375	0.0625	0.015625	0.015625		43	15	5	1	64		0.671875	0.234375	0.078125	0.015625
Patient	15	37	11	0	1	0	64		0.234375	0.578125	0.171875	0	0.015625	0		52	11	1	0	64		0.8125	0.171875	0.015625	0
Health Providers	15	32	11	4	1	1	64		0.234375	0.5	0.171875	0.0625	0.015625	0.015625		47	11	5	1	64		0.734375	0.171875	0.078125	0.015625
Concerns	Very concerning	Somewhat Concerning	Uncertain	Somewhat Non Concerning	Not Concerning	No answer	Total		Very concerning	Somewhat Concerning	Uncertain	Somewhat Non Concerning	Not Concerning	No answer		Concerning	Uncertain	Unconcerning	No Answer	Total		Concerning	Uncertain	Unconcerning	No Answer
Practice Comparison	11	20	5	12	15	1	64		0.171875	0.3125	0.078125	0.1875	0.234375	0.015625		31	5	27	1	64		0.484375	0.078125	0.421875	0.015625
Patient Loss	13	14	10	17	9	1	64		0.203125	0.21875	0.15625	0.265625	0.140625	0.015625		27	10	26	1	64		0.421875	0.15625	0.40625	0.015625
Practitioner Comparison	14	18	5	13	13	1	64		0.21875	0.28125	0.078125	0.203125	0.203125	0.015625		32	5	26	1	64		0.5	0.078125	0.40625	0.015625
Litigation	14	23	10	7	8	2	64		0.21875	0.359375	0.15625	0.109375	0.125	0.03125		37	10	15	2	64		0.578125	0.15625	0.234375	0.03125
Outcome Payments	24	21	9	6	2	2	64		0.375	0.328125	0.140625	0.09375	0.03125	0.03125		45	9	8	2	64		0.703125	0.140625	0.125	0.03125
Data Breaches	29	29	2	1	2	1	64		0.453125	0.453125	0.03125	0.015625	0.03125	0.015625		58	2	3	1	64		0.90625	0.03125	0.046875	0.015625
Types of Data	Very Comfortable	Somewhat Comfortable	Uncertain	Somewhat Uncomfortable	Very Uncomfortable	No Answer	Total		Very Comfortable	Somewhat Comfortable	Uncertain	Somewhat Uncomfortable	Very Uncomfortable	No Answer		Comfortable	Uncertain	Uncomfortable	No Answer	Total		Comfortable	Uncertain	Uncomfortable	No Answer
Community Care	12	24	14	10	3	1	64		0.1875	0.375	0.21875	0.15625	0.046875	0.015625		36	14	13	1	64		0.5625	0.21875	0.203125	0.015625
Demographic	29	30	2	1	1	1	64		0.453125	0.46875	0.03125	0.015625	0.015625	0.015625		59	2	2	1	64		0.921875	0.03125	0.03125	0.015625
Family History	16	28	11	4	4	1	64		0.25	0.4375	0.171875	0.0625	0.0625	0.015625		44	11	8	1	64		0.6875	0.171875	0.125	0.015625
Hospital Info	16	20	12	10	5	1	64		0.25	0.3125	0.1875	0.15625	0.078125	0.015625		36	12	15	1	64		0.5625	0.1875	0.234375	0.015625
Location Info	21	29	6	7	0	1	64		0.328125	0.453125	0.09375	0.109375	0	0.015625		50	6	7	1	64		0.78125	0.09375	0.109375	0.015625
Medical Info	33	22	4	2	1	2	64		0.515625	0.34375	0.0625	0.03125	0.015625	0.03125		55	4	3	2	64		0.859375	0.0625	0.046875	0.03125
Personal Info	7	1	6	14	34	2	64		0.109375	0.015625	0.09375	0.21875	0.53125	0.03125		8	6	48	2	64		0.125	0.09375	0.75	0.03125
Trust in Data Collection and Storage	Very High Trust	High Trust	Moderate Trust	Low Trust	No Trust	No Answer	Total		Very High Trust	High Trust	Moderate Trust	Low Trust	No Trust	No Answer		Trust	Moderate Trust	No Trust	No Answer	Total		Trust	Moderate Trust	No Trust	No Answer
Consumer Tracking App	0	0	5	22	36	1	64		0	0	0.078125	0.34375	0.5625	0.015625		0	5	58	1	64		0	0.078125	0.90625	0.015625
Extraction Vendor	2	5	20	13	14	10	64		0.03125	0.078125	0.3125	0.203125	0.21875	0.15625		7	20	27	10	64		0.109375	0.3125	0.421875	0.15625
Clinical Softare Vendor	3	13	24	17	6	1	64		0.046875	0.203125	0.375	0.265625	0.09375	0.015625		16	24	23	1	64		0.25	0.375	0.359375	0.015625
RACGP	6	24	24	7	1	2	64		0.09375	0.375	0.375	0.109375	0.015625	0.03125		30	24	8	2	64		0.46875	0.375	0.125	0.03125
Universities	4	16	26	15	1	2	64		0.0625	0.25	0.40625	0.234375	0.015625	0.03125		20	26	16	2	64		0.3125	0.40625	0.25	0.03125
PHNs	4	17	31	7	2	3	64		0.0625	0.265625	0.484375	0.109375	0.03125	0.046875		21	31	9	3	64		0.328125	0.484375	0.140625	0.046875
State DoH	4	22	24	9	4	1	64		0.0625	0.34375	0.375	0.140625	0.0625	0.015625		26	24	13	1	64		0.40625	0.375	0.203125	0.015625
ABS	9	20	17	13	3	2	64		0.140625	0.3125	0.265625	0.203125	0.046875	0.03125		29	17	16	2	64		0.453125	0.265625	0.25	0.03125
ADHA	4	12	27	13	6	2	64		0.0625	0.1875	0.421875	0.203125	0.09375	0.03125		16	27	19	2	64		0.25	0.421875	0.296875	0.03125
AIHW	6	24	17	7	4	6	64		0.09375	0.375	0.265625	0.109375	0.0625	0.09375		30	17	11	6	64		0.46875	0.265625	0.171875	0.09375
Cwlth DoH	5	21	21	11	4	2	64		0.078125	0.328125	0.328125	0.171875	0.0625	0.03125		26	21	15	2	64		0.40625	0.328125	0.234375	0.03125
Understanding Management and Storage of Data	Very Familiar	Moderately Familiar	Somewhat Familiar	Slightly Familiar	Not at all Familiar	No Answer	Total		Very Familiar	Moderately Familiar	Somewhat Familiar	Slightly Familiar	Not at all Familiar	No Answer		Familiar	Somewhat Familiar	Unfamiliar	No Answer	Total		Familiar	Somewhat Familiar	Unfamiliar	No Answer
ABS	1	5	14	13	30	1	64		0.015625	0.078125	0.21875	0.203125	0.46875	0.015625		6	14	43	1	64		0.09375	0.21875	0.671875	0.015625
ADHA	3	12	14	10	24	1	64		0.046875	0.1875	0.21875	0.15625	0.375	0.015625		15	14	34	1	64		0.234375	0.21875	0.53125	0.015625
AIHW	1	5	9	12	36	1	64		0.015625	0.078125	0.140625	0.1875	0.5625	0.015625		6	9	48	1	64		0.09375	0.140625	0.75	0.015625
Clinical Softare Vendor	1	11	11	14	26	1	64		0.015625	0.171875	0.171875	0.21875	0.40625	0.015625		12	11	40	1	64		0.1875	0.171875	0.625	0.015625
Consumer Tracking App	0	4	7	13	38	2	64		0	0.0625	0.109375	0.203125	0.59375	0.03125		4	7	51	2	64		0.0625	0.109375	0.796875	0.03125
Cwlth DoH	2	7	16	10	28	1	64		0.03125	0.109375	0.25	0.15625	0.4375	0.015625		9	16	38	1	64		0.140625	0.25	0.59375	0.015625
Extraction Vendor	0	6	9	6	40	3	64		0	0.09375	0.140625	0.09375	0.625	0.046875		6	9	46	3	64		0.09375	0.140625	0.71875	0.046875
PHNs	3	5	13	13	29	1	64		0.046875	0.078125	0.203125	0.203125	0.453125	0.015625		8	13	42	1	64		0.125	0.203125	0.65625	0.015625
RACGP	5	7	14	15	22	1	64		0.078125	0.109375	0.21875	0.234375	0.34375	0.015625		12	14	37	1	64		0.1875	0.21875	0.578125	0.015625
State DoH	1	8	13	12	29	1	64		0.015625	0.125	0.203125	0.1875	0.453125	0.015625		9	13	41	1	64		0.140625	0.203125	0.640625	0.015625
Universities	3	4	11	11	34	1	64		0.046875	0.0625	0.171875	0.171875	0.53125	0.015625		7	11	45	1	64		0.109375	0.171875	0.703125	0.015625
Privacy Act Obligations	Extrememly Confident	Failry Condfident	Somewhat Confident	Slightly Confident	Not Confident at all	No Answer	Total		Extrememly Confident	Failry Condfident	Somewhat Confident	Slightly Confident	Not Confident at all	No Answer		Confident	Somewhat Confident	Not Confident	No Answer	Total		Confident	Somewhat Confident	Not Confident	No Answer
	10	29	18	5	2	0	64		0.15625	0.453125	0.28125	0.078125	0.03125	0		39	18	7	0	64		0.609375	0.28125	0.109375	0

## Sheet: Other Questions
Potential Consequences	Number of respondents selected	Percentage of respondents
Wrong conclusions-Practices	33	0.515625
Wrong conclusions-Pracitioners	37	0.578125
Potential Loss of Patients	14	0.21875
Litigation	25	0.390625
Data Breaches	50	0.78125
Information used for Outcome Payments	29	0.453125
Other	8	0.125
